# Supplementary material for: The Cost of Resource Use Relative to the Development of the Antimicrobial Stewardship Program in a Tertiary Cancer Setting in Qatar
Source: Antibiotics (Basel). 2025 Dec 1;14(12):1204. doi: 10.3390/antibiotics14121204 (PMC12729906; doi:10.3390/antibiotics14121204)
Supplement: Supplementary file 1 [file antibiotics-14-01204-s001.zip]

Archive with 1 entries (1 files):
- antibiotics-3911879-supplementary.pdf
